# Supplementary material for: Experiencing sexual harassment by males and associated substance use & poor mental health outcomes among adolescent girls in the US
Source: SSM Popul Health. 2019 Nov 20;9:100476. doi: 10.1016/j.ssmph.2019.100476 (PMC6978506; doi:10.1016/j.ssmph.2019.100476)
Supplement: Multimedia component 1 [file mmc1.xml]

<?xml version="1.0" encoding="UTF-8" standalone="no"?><data:data><datasets><author>ereed@sdsu.edu</author><type>0</type><dataset><value>1</value><reason>Data will be made available on request</reason><comments/></dataset></datasets></data:data>
